# Supplementary material for: Deceased Donor Uterus Transplantation: A Narrative Review of the First 24 Published Cases
Source: Medicina (Kaunas). 2024 Aug 19;60(8):1348. doi: 10.3390/medicina60081348 (PMC11356378; doi:10.3390/medicina60081348)
Supplement: Supplementary file 1 [file medicina-60-01348-s001.zip]

Archive with 1 entries (1 files):
- medicina-3070828-Figure S1.jpg
